# Supplementary material for: EASINESS: E. coli Assisted Speedy affINity-maturation Evolution SyStem
Source: Front Immunol. 2021 Dec 3;12:747267. doi: 10.3389/fimmu.2021.747267 (PMC8677947; doi:10.3389/fimmu.2021.747267)
Supplement: Supplementary file 2 [file Table_1.xlsx]

## Sheet: Sheet1
Table S1 Strains and plasmids used in this study
Plasmid or Strain	Relevant genotype or features	Source or reference
E.coli
DH5α	Host for plasmid construction	TRANSGENE
JS200	Host for construction	Addgene
JS200-ΔthyaΔfola	Host for EASINESS	This study
JS200-ΔthyaΔfola-pWT-GCN4-F1,2 & pLA230-GCN4WT -F3	Validation for EASINESS	This study
JS200-ΔthyaΔfola-pWT-GCN4-F1,2 & pLA230-GCN43mut-F3	Validation for EASINESS	This study
JS200-ΔthyaΔfola-pEP-GCN4-F1,2 & pLA230-GCN4WT -F3	Validation for EASINESS	This study
JS200-ΔthyaΔfola-pEP-GCN4-F1,2 & pLA230-GCN43mut -F3	Validation for EASINESS	This study
JS200-ΔthyaΔfola-pEP-AGR2 & pLA230-18A4HuscFv	Screening for 18A4Hu antibody affinity improvement	This study
pWT-GCN4-F1,2	Validation for EASINESS	This study
pEP-GCN4-F1,2	Validation for EASINESS	This study
pLA230-GCN4WT-F3	Validation for EASINESS	This study
pLA230-GCN43mut-F3	Validation for EASINESS	This study
pEP-AGR2	Screening for 18A4Hu antibody affinity improvement	This study
pLA230-18A4HuscFv	Screening for 18A4Hu antibody affinity improvement	This study
pET28a(+)	Kanr, T7 lac promoter, N-terminal His6	This study
pET28a(+)-AGR2	AGR2 purification	This study
pET28a(+)-18A4HuscFv-WT	18A4Hu-scFv-WT purification	This study
pET28a(+)-18A4HuscFv-L12R	18A4Hu-scFv-L12R purification	This study
pET28a(+)-18A4HuscFv-L14R	18A4Hu-scFv-L14R purification	This study
pET28a(+)-18A4HuscFv-L12R, S102G	18A4Hu-scFv-L12R, S102G purification	This study
pET28a(+)-18A4HuscFv-L12R, E131K	18A4Hu-scFv-L12R, E131K purification	This study
pET28a(+)-18A4HuscFv-L12R, D226N	18A4Hu-scFv-L12R, D226N purification	This study
p-18A4Hu-WT	18A4Hu-full-WT purification	This study
p-18A4Hu-S102G	18A4Hu-full-S102G purification	This study
p-18A4Hu-E131K	18A4Hu-full-E131K purification	This study
p-18A4Hu-D226N	18A4Hu-full-D226N purification	This study
