# Supplementary material for: EASINESS: E. coli Assisted Speedy affINity-maturation Evolution SyStem
Source: Front Immunol. 2021 Dec 3;12:747267. doi: 10.3389/fimmu.2021.747267 (PMC8677947; doi:10.3389/fimmu.2021.747267)
Supplement: Supplementary file 3 [file Table_2.xlsx]

## Sheet: Sheet1
Table S2 Primers used for several constrution and sequencing in this study
Name	Primer sequence	Figure
pLA230-GCN43mut-F	GGCAACCTCATTTTCCGCGTGATAAGCTTTCGAAAGCTCTTCTTCAACCTTGTCTTCA	2d
pLA230-GCN43mut-R	TGAAGACAAGGTTGAAGAAGAGCTTTCGAAAGCTTATCACGCGGAAAATGAGGTTGCC	2d
pLA230-GCN43mut-AAA-F	GCCAGATTAAAGAAAAAATTAGTTGGCGAA	2d
pLA230-GCN43mut-AAA-R	GCGTTCGCCAACTAATTTTTTCTTTAATCT	2d
pET28a-18A4HuscFv-L12R-F	TGCTCAGCTCCTGGGACGCCTGCTGCTC	3e
pET28a-18A4HuscFv-L12R-R	GGAGCCAGAGCAGCAGGCGTCCCAGGAGCT	3e
pET28a-18A4HuscFv-L12R, D226N-F	CAGAGTGACAATGACTGTGAACAAGTCCACGAGCA	3f
pET28a-18A4HuscFv-L12R, D226N-R	CTGTGCTCGTGGACTTGTTCACAGTCATTGTCACT	3f
pET28a-18A4HuscFv-L12R, E131K-F	TGGAGGCACCAAGCTGAAAATCAAAGG	3g
pET28a-18A4HuscFv-L12R, E131K-R	GCCGCCGCCTTTGATTTTCAGCTTGGTGCC	3g
pET28a-18A4HuscFv-L14R-F	TCCTGGGACTCCTGCGGCTCTGGCTCCCAGGTGCCA	3h
pET28a-18A4HuscFv-L14R-R	CCTGGGAGCCAGAGCCGCAGGAGTCCCAGGAGCT	3h
pET28a-18A4HuscFv-L12R, S102G-F	ACTTCACACTCACCATCGGCAGGCTGGAA	3i
pET28a-18A4HuscFv-L12R, S102G-R	CTCAGGTTCCAGCCTGCCGATGGTGAGTGT	3i
pLA230-PCR-seq-F	GGGAAACGCCTGGTATCTTT	2e
pLA230-PCR-seq-R	CCGCCCACACCGTAAGATGCT	2e
